# Supplementary material for: Many Cooks in the Kitchen: Iterating a Qualitative Analysis Process Across Multiple Countries, Sites, and Teams
Source: Glob Health Sci Pract. 2023 Dec 22;11(6):e2300143. doi: 10.9745/GHSP-D-23-00143 (PMC10749643; doi:10.9745/GHSP-D-23-00143)
Supplement: GHSP-D-23-00143_supplement_3.xlsx [file GHSP-D-23-00143_supplement_3.xlsx]

## Sheet: Domains 1-3
Research Questions	Domain	Parent Code	Child Code	Definition	Instructions
How do women form consciousness about contraceptive rights?	Contraceptive Decision-making & Use	Consciousness of rights		Women's awareness of rights and entitlements related to contraception and family formation	Must code with child code
How do women form contraceptive preferences?			Awareness	What women think ALL women are entitlted to when it comes to contraception and family formation
What influences whether and how women can act on contraceptive rights and preferences?			Personal	Women's awareness of what they are entitled to when it comes to contraception and family formation, and awareness of the extent to which they can/can't act on these entitlements
How has the context of the COVID-19 pandemic affected women's thoughts about and experiences with pregnancy and contraception?			Limitations	A woman describes how her rights or the rights of women in general are limited
		Influence on belief/thinking		The factors that affect how women form beliefs or thoughts	Must code with child code
			Mother	A woman's mother affects her beliefs or thoughts
			Father	A woman's father affects her beliefs or thoughts
			Both parents	Both of a woman's parents affect her beliefs or thoughts
			Other family	Another family member affects a woman's beliefs or thoughts
			Partner	A woman's romantic partner (husband, boyfriend) affects her beliefs or thoughts
			Friend	A woman's friend affects her beliefs or thoughts
			Healthcare provider	A woman's healthcare provider affects her beliefs or thoughts
			Media	Media (tv, radio, social media) affects a woman's beliefs or thoughts
			COVID	Whether the COVID-19 pandemic has affected a woman's thoughts or beliefs, particularly related to contraceptive practices or other practices around family formation, and if so, how much
			Gender power dynamics	A woman's awareness of her subordinate role in the household influences her beliefs/thinking (e.g. a woman is concerned her husband will take a second wife if she doesn't conceive). Specific mentions of violence should be coded with the child code "Violence."
			Violence	Interpersonal violence or the threat of violence (e.g. from a husband or boyfriend) has affected a woman's thinking	Not to double code with "Partner" or "Gender power dynamics"
			None	A woman's says nothing/no one aside from herself has affected her thinking on a particular topic
			Other	Other factors (e.g. community practices, religious beliefs) that influence a woman's belief or thinking
		Influence on practice		The factors that affect how women act on their beliefs or preferences.	Must code with child code
			Mother	A woman's mother has affected her actions
			Father	A woman's father has affected her actions
			Both parents	Both of a woman's parents affect her actions
			Other family	Other family has affected a woman's actions
			Partner	A woman's romantic partner (husband, boyfriend) has affected her actions
			Joint decision	A woman and her partner have made decisions, especially about contraception and family formation, in equal partnership
			Friend	A woman's friend has affected her actions
			Healthcare provider	A woman's healthcare provider has affected her actions
			Media	Media (tv, radio, social media) has affected a woman's actions
			COVID	Whether the COVID-19 pandemic has affected a woman's actions, particularly related to contraceptive practices or other practices around family formation, and if so, how much
			Gender power dynamics	A woman's awareness of her subordinate role in the household influences her actions. Specific mentions of violence should be coded with the child code "Violence."
			Violence	Interpersonal violence or the threat of violence (e.g. from a husband or boyfriend) has affected a woman's actions
			None	A woman says nothing/no one aside from herself has affected her actions	Most relevant if a woman replies "no one" to Question 15
			Other	Other factors (e.g. community practices, religious beliefs) that influence a woman's actions
		Refused influence		Who a woman avoids talking to about contraception or planning a family. She does not want their influence.
		Influencer		A participant has influence on the opinions and/or practices of others
		Making decisions		How a woman makes decisions in any aspect of her life.	Must code with child code
			Process	How a woman describes making a decision. The thought process involved	NOT to double code with "Influence on belief"
			Choosing a method	How a woman decides which contraceptive to use. The thought process involved.	Specifically for contraception. NOT the same as "Influence on belief"
			Ideal influence	Who a woman wants to be involved when she makes decisions
			Lack of agency	A woman describes not playing an active role when making decisions about major life events, such as marriage or pregnancy
			Adolescent role conflict	A young woman struggles with pregnancy prevention at "my age" to meet parental expectations not to be discovered, achieve school goals
		Contraceptive perceptions		What a woman knows or thinks she knows about contraception	Must code with child code. NOT to use for contraceptive perceptions related specifically to SI (see SI-specific codes)
			Knowledge source	How did a woman learn about different methods of contraception, including knowledge about her current method or methods used previously?
			Information	What a woman knows about how to prevent pregnancy
			Beliefs	What a woman thinks about using contraception (either herself or for others, e.g. adolescents) or how she evaluates different methods (e.g. believes LARCs are bad and casue infertility)
		Concern for reputation		Whether a woman worries about others finding out she was using contraception or planning a family and, if so, how much she worries
		Covert use		What a participant thinks a woman should do if her husband does not agree to her family planning choice and what she thinks about the idea of using contraception covertly
		Family formation		A woman discusses the number of children she has or desires to have and why	Must code with child code. Generally to be used for Questions 5 (main question only) & 6.
			Reasons for #	Why a woman has [x] number of children
			Reasons for timing	Why a woman had her children at a certain time (whether chosen or not specifically chosen)
			Ideal	The ideal conditions under which to have a child/more children
			Economic influence	Family formation is affected by household finances
			Gender power dynamics	A woman's subordinate role in the household influencesa woman's thinking or practice around the number of children to have and when (e.g. a woman is concerned her husband will cheat on her if she doesn't have more children).
		Contraceptive method		A woman discusses different types of contraception, why she has or hasn't used these methods, concerns she has related to using particular methods and barriers/facilitators to using	Must code with child code
			Current use	Contraceptive method a woman is currently using
			Potential use	Any method of contraception a woman has not used in the past, but might like to try in the future
			Ever used	Contraceptive methods a woman has used previously
			STI concerns	Where a woman had any concerns regarding HIV or other STI prevention when choosing a contraceptive method and, if so, what they were
			Barriers to using	What makes it difficult for a woman to get the contraceptive method she wants (e.g. cost)
			Facilitators to using	What makes it easy/easier for a woman to get the contraceptive method she wants (e.g. health facility is close by)
		Contraceptive experience		A woman's description of her own experience using a particular method, including how she felt physically and emotionally about it, where she obtained the method and why, what her experience was like obtaining the method and
			Personal experience	A woman's description of her own experience using a particular method, including whether she liked it or not, side effects.
			Provider choice	Where a woman gets her contraceptives and why
			Provider experience	A woman's experience visiting a provider for contraception for the first time or for a refill. Including cost.	To be used for Domain 2 questions on general FP use, especially Questions 24 & 25. Not to be double coded with codes on decision-making.
			COVID effects	Whether a woman's contraceptive experience has been affected by COVID-19 (e.g. it is more difficult for her to pick up her pills from the health center because it is so crowded) and, if so, how much
			Secrecy/covert use	A woman says she has used contraception secretly and tried to hide it from her partner or other family members.
			Power/control	How much power a woman feels she has over her life while using contraception
For whom might SI be a powerful method (even if they do not currently express interest)?	Self-injection	Familiar self-injectables		Self-injectable drugs that are familiar to the participant (e.g. insulin for diabetes)
What are women's motivations and barriers for choosing SI, and what are the characteristics of women most interested in SI?		SI knowledge source		How a woman knows about self-injectable drugs (e.g. insulin for diabetes)
Among SI users, what has experience been with the method?		Self-injection of DMPA-SC		A woman's thoughts and experiences regarding self-injection of DMPA-SC	Must code with child code
What are women's preferences for SI provision/support?			Opinion	What a woman thinks about the idea of a self-injectable contraceptive and why
			Interest	Whether a woman would be interested in SI and why/why not
			Benefits	What the participant thinks (if she is using SP for SI) or imagines (if she has no experience with SI) are the benefits of self-injection
			Challenges	What the participant thinks (if she is using SP for SI) or imagines (if she has no experience with SI) are the challenges associated w/ self-injection
			Access	Where a woman would like to access SI and how much she is willing to pay
			Training	How a woman describes her training in SI
			Ideal training	How a woman would like to be trained in SI
			Who involved	Who was involved (if she is using SP for SI) or who a woman would like to be involved (if she has no experience with SI) when she is trained on SI
			Questions	Any questions a woman would like answered about SI
			Ideal amount	How many doses a woman would like to take home with her
			Key populations	Who a woman thinks would most benefit from SI
			Recommend	Whether and why a woman would recommend SI to other women she knows
			Experience	How a woman who uses SI feels about using this method
			Reasons for continuing/not continuing	Why a woman who uses SI or who used to use it plans to continue or stopped using the method
			Power/control	How much power a woman feels she has over her life while using SI
	Other	Juicy Quotes		Quotes that illustrate a point especially well. Quotes that would fit well in a publication or presentation	Must double code

## Sheet: Kenya
What are women’s experiences and preferences related to purchasing self-care products online?	Online Purchasing	Online purchasing		A woman's thoughts and experiences regarding purchasing products (personal care items or otherwise) online	Must code with child code
			Awareness	How a woman describes her awareness/knowledge of websites/apps that can be used to purchase products online
			Accessibility	How easy or difficult it would be for a woman to find a device (cell phone or computer) to use if she wanted to order products online.
How do women navigate service-delivery options for contraception?			Experience	Whether a woman has previous experience with purchasing products online and, if so, what this experience was like. This includes what she has purchased and where.
How has the context of the COVID-19 pandemic affected women's thoughts about and experiences with pregnancy and contraception?			Barriers	What makes/would it make it difficult for a woman to purchase products online
			Confidence	How confident a woman feels about her ability to use a website for purchasing
			Personal care website awareness	Must double code
			COVID effects	How COVID-19 restrictions have affected the way a woman shops for personal care products (in general, not only online)

## Sheet: Malawi
HSA's	Health information		A woman's thoughts and experiences related to obtaining information about health services or products.	Must code with child code
		Where obtained	Where a woman gets her health information and why she thinks this is a good place to get it.
		Pregnancy prevention	Where a woman gets information specifically related to pregnancy prevention and why she thinks this is a good place to get it.
	Health services		A woman's thoughts and experiences related to obtaining health services.	Must code with child code
		Experiences	Where a woman normally goes for health services, for pregnancy prevention or otherwise, and what her experiences have been like at this place/these places.
	HSA		A woman's thoughts and experiences related to interacting with a Health Surveillance Assistant (HSA).	Must code with child code
		Experience	What it has been like for a woman to get health services from an HSA
		Ideal services	Other kinds of services or information a woman might like to receive from an HAS that she hasn't already received
		Contraceptive experience	What it has been like for a woman to get contraceptive services from an HSA, including how comfortable she felt
		Family involvement	How a woman would like members of her household to be involved or how they have been involved in the past while seeking services from an HSA
		Other ideal services	Other services
		SI comfort	How comfortable a woman would be receiving SI training from an HSA and why
		SI support	What kind of support a woman would want from an HSA while learning to self-inject
	HSA: no experience		A woman's thoughts and experiences related to Health Surveillance Assistants (HSAs) if she has never interacted with one before.	Must code with child code
		Ideal services	The kinds of services or information a woman might like to receive from an HSA, even though she has never worked with one before.
		Ideal contraceptive services	The kinds of contraceptive services or information a woman might like to receive from an HSA, even though she has never worked with one before.
		Family involvement	How a woman would like members of her household to be involved or how they have been involved in the past while seeking services from an HSA
		SI comfort	How comfortable a woman would be receiving SI training from an HSA and why
		SI support	What kind of support a woman would want from an HSA while learning to self-inject
	COVID effects		How COVID-19 restrictions have affected the way women interact with the health system (e.g. prefer seeing an HSA because they are worried about possible infection at a health center)

## Sheet: Nigeria
Health Service Navigation	Health information		A woman's decision-making process around where to obtain health information and why
		Where obtained	Where a woman gets her health information and why she thinks this is a good place to get it.
		Pregnancy prevention	Where a woman gets information specifically related to pregnancy prevention and why she thinks this is a good place to get it.
	Health services		A woman's decision-making process around where to obtain health services and why
		Where obtained	Where a woman usually goes when she needs health services and why.
		Experiences	How a woman describes her experiences obtaining health services, including good and bad experiences.
		Pregnancy prevention	Whether a woman usually gets her contraceptive services from the same place where she seeks other health services or not and why
	Contraceptive Services		How a woman describes her journey accessing and obtaining contraceptives
		Access points	Where a woman has previously gone to get contraception
		Preferred location	Where a woman prefers to get contraception
		Choosing a location	How a woman decides where to go to get contraception, including how she learned about it
		Experiences	How a woman was treated, what she liked or didn't like about accessing contraceptive services at a particular location
		Continuation	Whether a woman will continue to seek contraceptive services at a particular location and why/why not

## Sheet: Uganda
What are women’s experiences and preferences related to purchasing self-care products online?	Social communication and peer support	Health support		Where a woman seeks emotional and/or informational support when she has questions or concerns related to her health.	Must code with child code
			Where obtain information	Where a woman gets her health information and why she thinks this is a good place to get it.
How do women navigate service-delivery options for contraception?			Information on pregnancy prevention	Where a woman gets information specifically related to pregnancy prevention and why she thinks this is a good place to get it.
How has the context of the COVID-19 pandemic affected women's thoughts about and experiences with pregnancy and contraception?			Where obtain social support	Where a woman gets support when she has a health concern and why
			Support for pregnancy prevention	Where a woman gets support specifically related to preventing pregnancy and why
		Contraceptive conversations		How often contraception comes up in a woman's conversations and how she feels about these conversations.	Must code with child code
			Friends	How often contraception comes up in conversation with friends and how a woman feels about it
			Family	How often contraception comes up in conversation with family and how a woman feels about it
		Group member		A woman's thoughts and experiences related to her participation in a women's group.	Must code with child code
			Experience	What it has been like for a woman to participate in a women's group
			Discussions of health	Descriptions of health-related (including pregnancy) discussions held in the group and how a woman feels about these discussions
			Interest in health support	Whether and why a woman is interested in receiving information and support regarding health matters in her women's group
			Interest in contraceptive support	Whether and why a woman is interested in receiving information and support regarding contraception in her women's group
			Other discussion	How a woman describes discussions she has had in a peer support group that were not health-related
		Non-member		Whether and why a woman is interested in joining a women's group.	Must code with child code
			Interest in health support	Whether and why a woman is interested in receiving information and support regarding health matters in a group setting
			Interest in contraceptive support	Whether and why a woman is interested in receiving information and support regarding contraception in a group setting
			Interest in sharing	Whether and why a woman is interested in sharing her experiences regarding contraception in a group setting

## Sheet: Suggested Codes
Key topic/theme	Suggested code	Suggested child code (if applicable)	Suggested definition
